# Supplementary material for: Defining NASH from a Multi-Omics Systems Biology Perspective
Source: J Clin Med. 2021 Oct 12;10(20):4673. doi: 10.3390/jcm10204673 (PMC8538576; doi:10.3390/jcm10204673)
Supplement: Supplementary file 1 [file jcm-10-04673-s001.zip]

Archive with 1 entries (1 files):
- jcm-1302420-supplementary.xlsx
