# Supplementary material for: Defining NASH from a Multi-Omics Systems Biology Perspective
Source: J Clin Med. 2021 Oct 12;10(20):4673. doi: 10.3390/jcm10204673 (PMC8538576; doi:10.3390/jcm10204673)
Supplement: Supplementary file 1 [file jcm-10-04673-s001.zip › jcm-1302420-supplementary.xlsx]

## Sheet: NAFLD and omics
Column1	No.	nature	Aim	Findings	Title	Omics	Genotyping	Omics-liver	Omics-other tissue	Omics-blood/plasma/serum	new data or new tool release?	Phenomics	Species	Experimental design	Sample	Sample size	Multi-omic Integration	Column2	Bioinformatics	Validation	Data availability	Column3	Code availability	Year of publication	Journal	IF	URL	Article type	Authors	Comment
Pubmed search term: (nonalcoholic steatohepatitis) AND (multiomics); (NASH) AND (multiomics); (non-alcoholic fatty liver disease) AND (multiomics); (NAFLD) AND (multiomics)	1	characterization	use multi-omics to investigate the effects of a carbohydrate-restricted diet in obese NAFLD patients.	carbohydrate-restricted diet improves liver fat metaboloism, promotes multiple metabolic benefits in obese humans with NAFLD	An Integrated Understanding of the Rapid Metabolic Benefits of a Carbohydrate-Restricted Diet on Hepatic Steatosis in Humans	genotyping, plasma metabolomics, liver lipidomics, liver transcriptomics, adipose tissue transcriptomics, metagenomics	yes	transcriptomics, lipidomics	metagenomics, adipose tissue transcriptomics	genotyping, metabolomics	yes, no	body composition, liver fat, liver volume, fecal SCFAs and folate, inflammatory markers, genetic variant markers	human	diet intervention, time series	liver, serum, fecal samples	cohort 1 N=10, cohort 2 N=7	at data level, liver transcriptomics and plasma metabolomics data on iHepatocytes2322	at data level	R, mixDIABLO		Metagenomics at Sequence Read Archive; RNA-seq at NCBI Gene Expression Omnibus	1		2018	Cell Metab.	20.5	https://pubmed.ncbi.nlm.nih.gov/29456073/	Study	Adil Mardinoglu 1 , Hao Wu 2 , Elias Bjornson 3 , Cheng Zhang 4 , Antti Hakkarainen 5 , Sari M Räsänen 6 , Sunjae Lee 4 , Rosellina M Mancina 2 , Mattias Bergentall 2 , Kirsi H Pietiläinen 7 , Sanni Söderlund 6 , Niina Matikainen 7 , Marcus Ståhlman 2 , Per-Olof Bergh 2 , Martin Adiels 2 , Brian D Piening 8 , Marit Granér 6 , Nina Lundbom 5 , Kevin J Williams 2 , Stefano Romeo 2 , Jens Nielsen 9 …
0	2	characterization	To improve the understanding of the complex biological processes underlying the development of NASH	Identified changes associated with clinical manifestations of NASH from transcriptomics and proteomics data. Integration with sc-RNA seq data revealed key regulated cell types involved in development of NASH.	Multi-omics characterization of a diet-induced obese model of non-alcoholic steatohepatitis	bulk transcriptomics, sc-RNAseq, proteomics on mouse liver biopsy	no	transcriptomics, sc-RNAseq, proteomics (MS)			yes, no	Quantitative histopathological characterization of mouse liver	mice	DIO-NASH vs. Control, endpoint	liver	N=9 for transcriptomics and proteomics analysis; N=6 for scRNA-seq	at both findings/interpretation and data level	at data and results levels	GSEA followed by Differential Expression Analysis; Cross-referencing DE proteins to subtype clusters for cell type specific changes		Unclear		Unclear	2020	Sci Rep	3.998	https://pubmed.ncbi.nlm.nih.gov/31980690/	Study	Helene M Ægidius 1 , Sanne S Veidal 1 , Michael Feigh 1 , Philip Hallenborg 2 , Michele Puglia 2 , Tune H Pers 3 , Niels Vrang 1 , Jacob Jelsing 1 , Birgitte R Kornum 4 , Blagoy Blagoev 2 , Kristoffer T G Rigbolt 5
	3	characterization	identifying molecular mechanisms underlying the etiology of NAFLD.		Multi-omic profiles of human non-alcoholic fatty liver disease tissue highlight heterogenic phenotypes	liver transcriptomics, plasma protein markers by ELISA, plasma metabolomics	no	transcriptomics		targeted proteomics (ELISA), metabolomics	yes, no	liver histology	human	18 morbidly obese patients who enderwent bariatric surgery, sampled at baseline	liver, serum	N=18 for plasma, N=9 for liver trancriptomics	Not relevant		Not relevant	qRT-PCR to confirm microarray RNAseq data	RNA-seq at NCBI Gene Expression Omnibus; Metabolomics data at the MetaboLights database; ELISA measurements at figshare.	1	Not relevant	2015	Sci Data	5.5	https://pubmed.ncbi.nlm.nih.gov/26646939/	Study	Wasco Wruck 1 , Karl Kashofer 2 , Samrina Rehman 3 , Andriani Daskalaki 4 , Daniela Berg 5 , Ewa Gralka 6 , Justyna Jozefczuk 4 , Katharina Drews 4 , Vikash Pandey 4 , Christian Regenbrecht 7 , Christoph Wierling 4 , Paola Turano 6 , Ulrike Korf 5 , Kurt Zatloukal 2 , Hans Lehrach 4 , Hans V Westerhoff 3 8 9 , James Adjaye 1 4
	4	characterization	to identify alterations in gene expression profiles and metabolite level in human HepaRG liver cell line upon exposure to PCB 126, one of the most potent chemical pollutants that can induce NAFLD.	provide putative biomarkers of metabolic disturbances induced by PCB 126, the most significant effect being a decrease in long-chain fatty acids and PUFAs.	Integrated transcriptomics and metabolomics reveal signatures of lipid metabolism dysregulation in HepaRG liver cells exposed to PCB 126	cell culture metabolomics and transcriptomics	no		cell culture metabolomics, transcriptomics		yes, no	Morphologic characterization of cell culture.	human cell line	6-day exposure at four different dosages including control	liver cell line	N=20 in total	at results level; sPLS using LASSO penalization with the MixOmics pacakge	at results level	Transcriptomics functional enrichment (KEGG, GO in ClueGO); Metabolomics in MetaboAnalyst 3.0 and MetExplore for metabolome network modeling					2018	Arch Toxicol	5.059	https://pubmed.ncbi.nlm.nih.gov/29947894/	Study	Robin Mesnage 1 , Martina Biserni 1 , Sucharitha Balu 2 , Clément Frainay 3 , Nathalie Poupin 3 , Fabien Jourdan 3 , Eva Wozniak 4 , Theodoros Xenakis 4 , Charles A Mein 4 , Michael N Antoniou 5
	5	characterization	to obtain further insight into pesticide, the Roundup glyphosate-based herbicides (GBH)-induced pathology in rat using multi-omics	Identified proteome and metabolome disturbances induced by chronic exposure of Roundup GBH. Changes in molecular profile re	Multiomics reveal non-alcoholic fatty liver disease in rats following chronic exposure to an ultra-low dose of Roundup herbicide	liver proteome, liver metabolome	no	proteomics (MS), metabolomics			yes, no	Serum biochemical assay of triglycerides, antomopathological analysis of tissues	rat	diet intervention, baseline and 2-year endpoint	liver	Control N=10, Treatment N=10	at findings/interpretation level	at results levels	Proteomics functional enrichment (KEGG, GO by DAVID); Metabolomis using the Thomson Reuters MetaCore Analytical Suite	significantly altered peptides were selected verified by TMT-SRM (10/214 selected, 5 successful validated).	Unclear		unclear	2017	Sci Rep	3.998	https://pubmed.ncbi.nlm.nih.gov/28067231/	Study	Robin Mesnage 1 , George Renney 2 , Gilles-Eric Séralini 3 , Malcolm Ward 2 , Michael N Antoniou 1
	6	characterization	to identify key factors promoting transition from steatosis to NASH	Identified altered gut microbiome, liver and plasma lipidome during NASH progression. Administration of Bacteroides uniformis increased spe-cific TGs and decreased hepatic injury and inflammation.	Coordinated changes of gut microbiome and lipidome differentiates nonalcoholic steatohepatitis (NASH) from isolated steatosis	liver transcriptomics and lipidomics, plasma lipidomics, gut microbiome.	no	transcriptomics, lipidomics	metageonimics	lipidomics	yes, no	liver histology	mice, human	HFD-induced simple steatosis and NASH in mice, endpoint.	liver, plasma, fecal samples	N=10 in total in mice; N=14 in patients	Correlation between gut microbiome and plasma lipidome	at data level	Functional annotation (KEGG and GO enrichment); R package and GraphPad Prism 5.	correlation between human and mice plasma lipidome results	RNA-seq at NCBI Gene Expression Omnibus; 16S ribosomal RNA sequencing data in the NCBI Sequence Read Archive (SRA) database. Lipidomics unclear.	1	no	2020	Liver Int	5.2	https://pubmed.ncbi.nlm.nih.gov/31782595/	Study	Minyi Qian 1 , Haiyang Hu 2 , Ying Yao 3 , Danyang Zhao 1 , Shilei Wang 4 , Chuyue Pan 1 , Xubin Duan 1 , Yingsheng Gao 1 , Jun Liu 1 , Yufei Zhang 1 , Song Yang 5 , Lian-Wen Qi 4 , Lirui Wang 1
	7	biomarker	to expand etiological understanding and develop a diagnostic tool for NAFLD using machine learning.	The IMI DIRECT prediction models outperformed existing noninvasive NAFLD prediction tools. The combination of omics and clinical variables yielded the highest accuracy	Predicting and elucidating the etiology of fatty liver disease: A machine learning modeling and validation study in the IMI DIRECT cohorts	genetic, blood transcriptomic, targeted proteomic, and plasma metabolomic (targeted and untargeted), clinical	yes			genotyping, transcriptomics, targeted proteomics (antibody-based), metabolomics	yes, yes	MRI-image, clinical data	human	baseline, patients with new diagnosis or at high risk of T2D	blood, plasma	cohort T2D N=795, cohort high risk of T2D N=2,234	at data level, prediction model (N=1,514)	at data level	Machine learning (LASSO, random forest)	UK Biobank	Data cannot be shared due to confidentiality of patient data.		online models (https://www.predictliverfat.org/)	2020	PLoS Med	10.5	https://pubmed.ncbi.nlm.nih.gov/32559194/	Study	Naeimeh Atabaki-Pasdar 1 , Mattias Ohlsson 2 3 , Ana Viñuela 4 5 6 , Francesca Frau 7 , Hugo Pomares-Millan 1 , Mark Haid 8 , Angus G Jones 9 , E Louise Thomas 10 , Robert W Koivula 1 11 , Azra Kurbasic 1 , Pascal M Mutie 1 , Hugo Fitipaldi 1 , Juan Fernandez 1 , Adem Y Dawed 12 , Giuseppe N Giordano 1 , Ian M Forgie 12 , Timothy J McDonald 9 13 , Femke Rutters 14 , Henna Cederberg 15 , Elizaveta…	*
	8	biomarker	to develop a classifier for hepatic steatosis	The results indicates that multi-domain modeling has better predictive power than comprehensive analysis of variables from a single domain	A multi-component classifier for nonalcoholic fatty liver disease (NAFLD) based on genomic, proteomic, and phenomic data domains	PNPLA3 genotyping, serum proteomics (SOMAscan), phenomic	yes			genotyping, proteomics (SOMAscan)	yes, no	clinical data	human	paticipants with extreme obesity prior to bariatric surgery	serum	N=576	at data level, logistic regression model	at data level	Machine learning (logistic regression)	Train-test split	not public, upon request		unclear	2017	Sci Rep	3.998	https://pubmed.ncbi.nlm.nih.gov/28266614/	Study	G. Craig Wood1, Xin Chu1, George Argyropoulos2, Peter Benotti1, David Rolston1, Tooraj Mirshahi1, Anthony Petrick1, John Gabrielson1, David J. Carey1, Johanna K. DiStefano3, Christopher D. Still1 & Glenn S. Gerhard1
	9	biomarker	to characterize the molecular pathophysiology and to identify new plasma biomarkers in a choline-deficient L-amino acid-defined diet rat NASH model.	A high correlation between mRNA and protein changes and disease relevant signatures. Multi-omics approach integrating with liver hisotlogy identifies novel plasma protein marker candidates.	Biomarker discovery for chronic liver diseases by multi-omics - a preclinical case study	liver transcriptomics and proteomics, plasma proteomics (MS)	no	transcriptomics, proteomics (MS)		proteomics (MS)	yes, no	liver histology	mice	CDAA and CSAA diets, time series; Plasma at endpoint	plasma, liver	N=48 in total for liver biopsies, N=16 for plasma	at data and results level; multi-attribute ranking approach based on multi-omics evidence	at data and results levels	Functional annotation by Panther and IPA;	no	RNA-seq at NCBI Gene Expression Omnibus; Proteomics at PRIDE database	1	unclear	2020	Sci Rep	3.998	https://pubmed.ncbi.nlm.nih.gov/31992752/	Study	Daniel Veyel 1 , Kathrin Wenger 1 , Andre Broermann 2 , Tom Bretschneider 1 , Andreas H Luippold 1 , Bartlomiej Krawczyk 1 , Wolfgang Rist 3 , Eric Simon 4
	10	exploration	to understand the genetic regulation and physiological relevance of lipid species	Genetic analysis revealed quantitative trait loci for 68% of the lipids (lQTL). Identified a subset of cardiolipin species as signatures of healthy or fatty liver.	Systems Analyses Reveal Physiological Roles and Genetic Regulators of Liver Lipid Species	genetic, liver transcriptomic and proteomics and lipidomics	yes	transcriptomics, proteomics (MS), lipidomics			yes, no	metabolic phenotyping	mice	diverse genetic mice populations, fed HFD and control diet	liver	N=385	at data level. Correlation	at data level	WGCNA, IQTL, KEGG enrichment on proteomics and transcriptomics data.		Lipidomics at the CHORUS project data repository and GeneNetwork.	1	R, unclear	2018	Cell Syst	8.673	https://pubmed.ncbi.nlm.nih.gov/29909277/	Study	Pooja Jha 1 , Molly T McDevitt 2 , Rahul Gupta 3 , Pedro M Quiros 1 , Evan G Williams 1 , Karim Gariani 1 , Maroun B Sleiman 1 , Leo Diserens 1 , Adam Jochem 3 , Arne Ulbrich 4 , Joshua J Coon 5 , Johan Auwerx 6 , David J Pagliarini 7
	11	exploration	to identify targets for liver diseases with minimal side effects with tissue-specific network analysis	identified liver-specific genes linked to NAFLD pathogeneesis, such as PKLR, or to HCC pathogenesis, such as PKLR, PNPLA3 and PCSK9, all of which are potential targets for drug development.	Network analyses identify liver-specific targets for treating liver diseases	tissue transcriptomics, liver proteomics (antibody-based)	no	transcriptomics, proteomics (antibody-based)			no, yes		mouse, human primary cells	computational prediction and in vitro/vivo experimental validation	liver, cell culture		integrated network (co-expression based on RNA-seq data and PPIN baed on proteomics data)	at data level		in vitro and in vivo experiments (mouse and cell models)	public database or previously published datasets		interactive web page (http://inetmodels.com), co-expression networks uploaded to the NDEx.	2017	Mol Syst Biol.	9.8	https://pubmed.ncbi.nlm.nih.gov/28827398/	Study	Sunjae Lee 1 , Cheng Zhang 1 , Zhengtao Liu 1 , Martina Klevstig 2 , Bani Mukhopadhyay 3 , Mattias Bergentall 2 , Resat Cinar 3 , Marcus Ståhlman 2 , Natasha Sikanic 1 , Joshua K Park 3 , Sumit Deshmukh 1 , Azadeh M Harzandi 1 , Tim Kuijpers 1 , Morten Grøtli 4 , Simon J Elsässer 5 , Brian D Piening 6 , Michael Snyder 6 , Ulf Smith 2 , Jens Nielsen 1 7 , Fredrik Bäckhed 2 , George Kunos 3 , Mathi…
	12	exploration	to use multi-omics, multi-tissue integrative study to predicit regulatory genes of NAFLD processes.	identified known and novel regulatory genes of NAFLD processess including Fasn, Thrsp, Pklr, and Chchd6. Revealed mitochondria dysfunction as a key driving mechanism in NAFLD	Integration of Multi-omics Data from Mouse Diversity Panel Highlights Mitochondrial Dysfunction in Non-alcoholic Fatty Liver Disease	genotyping of common genetic variants, liver and adipose tissue transcriptomics, phenotypic data	yes	transcriptomics	adipose tissue transcriptomics		yes, no	hepatic TG levels.	mice			N=228 from 113 mouse strains	at dataset level, gene co-expression networks (WGCNA and MEGENA) and eQTL, GWAS, Mergeomics,	at data level	network-based, association, Mergeomics	experimental validation in mouse by knocking down predicted genes	RNA-seq at NCBI Gene Expression Omnibus, gene co-expression networks (WGCNA and MEGENA) and eQTL, GWAS,	1		2018	Cell Syst	8.673	https://pubmed.ncbi.nlm.nih.gov/29361464/	Study	Karthickeyan Chella Krishnan 1 , Zeyneb Kurt 2 , Rio Barrere-Cain 2 , Simon Sabir 3 , Aditi Das 3 , Raquel Floyd 4 , Laurent Vergnes 5 , Yuqi Zhao 2 , Nam Che 1 , Sarada Charugundla 1 , Hannah Qi 1 , Zhiqiang Zhou 1 , Yonghong Meng 1 , Calvin Pan 1 , Marcus M Seldin 1 , Frode Norheim 1 , Simon Hui 1 , Karen Reue 5 , Aldons J Lusis 6 , Xia Yang 7
	13	exploration	examine the molecular mechanisms underlying sexual dimorphisms in NAFLD pathogenesis through a comprehensive multi-omics study	identified both shared and sex-sepcific networks, biological processess and regulatory genes for NAFLD, and may facilitate sex-specific precision medicine.	Tissue-specific pathways and networks underlying sexual dimorphism in non-alcoholic fatty liver disease	genotyping of common genetic variants, liver and adipose tissue transcriptomics, phenotypic data	yes	transcriptomics	adipose tissue transcriptomics		no, no	hepatic TG levels.	mice					at data level	Mergeomics					2018	Biol Sex Differ	3.13	https://pubmed.ncbi.nlm.nih.gov/30343673/	Study	Zeyneb Kurt 1 , Rio Barrere-Cain 1 , Jonnby LaGuardia 1 , Margarete Mehrabian 2 , Calvin Pan 2 , Simon T Hui 2 , Frode Norheim 2 , Zhiqiang Zhou 2 , Yehudit Hasin 2 , Aldons J Lusis 3 , Xia Yang 4
	14	exploration	to map out secreted ligands and membrane receptors and the intercellular signaling among liver cells at the single-cell resolution.	revealed the landscape of intercellular crosstalk in mammalian liver and illustrated the complexity and reichness of cell-cell signaling in liver physiology and disease. Uncovered the emergence of NASH-associated macrophages as a hallmark of mouse and human NASH strongly liked to disease progression and highly responsive to therapeutic interventions.	Landscape of Intercellular Crosstalk in Healthy and NASH Liver Revealed by Single-Cell Secretome Gene Analysis	sc-RNAseq in iiver, bulk liver transcriptomics and proteomics	no	transcriptomics, sc-RNAseq, proteomics (MS)			yes, no	clinical data	mice, human	NASH and healthy mouse livers	liver	N=144 in human study, N=6 in mice study.	at data and results level; expression profile correlation and differentiallly expressed/abundant proteins	at data and results levels	Unsupervised machine learning (t-SNE); Correlation analysis; Hierarchical clustering;		RNA-seq at NCBI Gene Expression Omnibus; Proteomics data upon request.	1	Unclear	2019	Molecular Cell	15.584	https://www.sciencedirect.com/science/article/pii/S1097276519305830	Study	XuelianXiong12315HenryKuang2315SaharAnsari415TongyuLiu2315JiankeGong256ShuaiWang7Xu-YunZhao23YeweiJi5ChuanLi8LiangGuo23LinkangZhou23ZhiminChen23PaolaLeon-Mimila9Meng TingChung10KatsuoKurabayashi10JudyOpp11FranciscoCampos-Pérez12HugoVillamil-Ramírez13…Jiandie D.Lin
